# Supplementary material for: Performance Testing of Bacillus cereus Chromogenic Agar Media for Improved Detection in Milk and Other Food Samples
Source: Foods. 2022 Jan 21;11(3):288. doi: 10.3390/foods11030288 (PMC8834558; doi:10.3390/foods11030288)
Supplement: Supplementary file 1 [file foods-11-00288-s001.zip]

Archive with 1 entries (1 files):
- foods-1536979-supplementary.pdf
